# Supplementary material for: Long-read metagenomic exploration of extrachromosomal mobile genetic elements in the human gut
Source: Microbiome. 2019 Aug 27;7:119. doi: 10.1186/s40168-019-0737-z (PMC6712665; doi:10.1186/s40168-019-0737-z)
Supplement: Supplementary file 2 — Table S1. Summary of metagenomic sequencing of fecal samples from 12 individuals by PacBio and other sequencers. Table S2. Contigs generated from assembly of PacBio and short reads. Table S3. Distribution of read-depths and contig lengths in PacBio contigs of the three subjects. Table S4. Classification and characterization of 82 circular contigs <1-Mb in PacBio assembly. Table S5. Functional annotation of the 71 plasmid CCs based on COGs. Table S6. Intra-similarity and length of terminal direct repeats (TDRs) of crAssphage linear genomes. Table S7. High-quality chromosome bins reconstructed from PacBio contigs. Table S8. Host prediction by similarity search of the 71 plasmid CCs for the public genome database. Table S9. Summary of host prediction of the 71 plasmid CCs. Table S10. Summary of host prediction of the 11 phage CCs. Table S11. Clusters of plasmids and phages, putative hosts, and the number of reads mapped to the clusters in the IGCJ dataset. Table S12. Estimation of ratio of plasmids and crAssphage per microbial chromosome in the IGCJ dataset. Table S13. COGs having significant difference in abundance between plasmids and reference genomes detected in the IGCJ dataset. Table S14. Resfams-based antibiotic resistance functions in plasmids detected in the IGCJ dataset. (XLSX 221 kb) [file 40168_2019_737_MOESM2_ESM.xlsx]

## Sheet: S1
Table S1. Summary of metagenomic sequencing of fecal samples from 12 individuals by PacBio and other sequencers
Subject ID	Age	Sex	Family	PacBio RS II (P4-C2)			PacBio RS II (P6-C4)			Total # subreads	Total base pairs	Total base pairs (PacBio, error-corrected reads)	Total base pairs (PacBio, mapped to hg19)	Total # subreads (PacBio, mapped to hg19)	Roche 454		Ion PGM		Illumina MiSeq		Total reads	Total base pairs	% of mapped reads to human genome
				# Subreads	Average subread length	Base pairs	# Subreads	Average subread length	Base pairs	(PacBio)	(PacBio)				Reads	Base pairs	Reads	Base pairs	Reads	Base pairs	(short read)	(short read)	(short read of MiSeq)
apr34	20	female	-	-	-	-	1914637	4891.6	9365631339	1914637	9365631339	4705237154	51870	20 (0.001%)	1041477	679049047	-	-	17913411	5260094469	18954888	5939143516	-
apr38	19	male	-	-	-	-	870751	8665	7545057362	870751	7545057362	5216585842	185488	28 (0.003%)	903832	552619941	-	-	19238817	5704934670	20142649	6257554611	-
FAKO02	47	male	-	-	-	-	994536	9861.72	9807837159	994536	9807837159	6178480285	147275	15 (0.002%)	1212255	774334821	4977020	1191843698	20601066	3171189959	26790341	5137368478	-
FAKO03	50	male	-	1649889	1910.9	3152770640	-	-	-	1649889	3152770640	199064009	40685	19 (0.001%)	813005	474528076	3060941	722273852	23416757	3635198059	27290703	4831999987	-
FAKO05	50	male	-	1594348	2294.1	3657589101	-	-	-	1594348	3657589101	433924565	28848	12 (0.001%)	1013519	772877228	4135434	983799832	18049491	2806997676	23198444	4563674736	-
FAKO27	50	male	-	3335131	2572.9	8580950550	1967478	4487.9	8829849357	5302609	17410799907	4571886382	81768	30 (0.001%)	1116983	876718876	6178406	1358286547	25430117	3958248462	32725506	6193253885	-
ES1-2	17	female	*	-	-	-	1511486	7715.09	11661252096	1511486	11661252096	-	2736	1 (0.000%)	-	-	-	-	12351693	-	12351693	2963368976	1.10748e-05
ES9-1	17	female	*	-	-	-	1334470	8023.98	10707762806	1334470	10707762806	-	293536	33 (0.002%)	-	-	-	-	10009420	-	10009420	2341061545	6.4769e-05
ES_ALL (ES1-2 + ES9-1)	17	female	*	-	-	-	2845956	7859.93	22369014902	2845956	22369014902	8526388837	-	-	-	-	-	-	22361113	-	22361113	5304430521	-
FA1-2	44	male	*	-	-	-	1708252	7000.01	11957772759	1708252	11957772759	3367414284	485320	68 (0.004%)	-	-	-	-	3491891	-	3491891	722718336	0.00059185
GF1-2	77	male	*	-	-	-	1744355	7953.86	13874353103	1744355	13874353103	3535433781	12069	1 (0.000%)	-	-	-	-	13721388	-	13721388	2957324378	2.01107e-05
GM1-2	78	female	*	-	-	-	1175021	9289.19	10914987891	1175021	10914987891	2109877682	11735	1 (0.000%)	-	-	-	-	3793400	-	3793400	712273902	8.53471e-05
MO1-2	44	female	*	-	-	-	1526066	7194.65	10979508573	1526066	10979508573	1741880643	6491	2 (0.000%)	-	-	-	-	11685661	-	11685661	2654297840	3.03464e-05
YS1-2	5	female	*	-	-	-	1820072	7643.05	13910897854	1820072	13910897854	5313556355	0	0 (0%)	-	-	-	-	11140944	-	11140944	2433077447	1.92929e-05
Avearge of 13 samples										1.7805e+06	1.03805e+10	3.39758e+09									1.79414e+07	3.97559e+09
Average of 11 subjects excluding FAKO03 and FAKO05							1.5061e+06	7216.39	10868628209	1990226	12813586085	4.52667e+09
Asterisks indicate members of the same family.

## Sheet: S2
Table S2. Contigs generated from assembly of PacBio and short reads
Subject ID	PacBio contig#	PacBio contig length in bp	PacBio contig N50 length in bp	PacBio longest contig length in bp	PacBio shortest contig length in bp	Short-read contig#	Short-read contig length in bp	Short-read contig N50 length in bp	Short-read longest contig length in bp	Short-read shortest contig length in bp
apr34	1887	99177571	255972	2976383	95	85631	177020327	4395	236789	500
apr38	2048	101254602	279204	4227722	101	111996	212659740	3259	238535	500
FAKO02	3247	141555390	139859	2723705	98	84000	146324073	4599	369949	500
FAKO03	1850	18552324	24641	467305	65	45290	59492962	3286	293866	500
FAKO05	2132	28542572	74841	2402855	78	74229	168779741	4510	345087	500
FAKO27	6277	111069464	65539	2034231	58	100546	185013815	2981	320160	500
ES_ALL	5153	138117496	115586	2371174	130	84559	182493422	3006	277431	500
FA1-2	2840	96205212	129414	1206678	142	117994	217785539	1595	65052	500
GF1-2	3988	83619483	68042	5332272	78	107637	147829304	1669	250990	500
GM1-2	4165	61767800	30309	814881	128	49767	51891145	1091	173512	500
MO1-2	2807	60994291	67338	1019902	74	77575	133388428	3019	243440	500
YS1-2	2542	102616022	151814	2253333	108	51443	96587603	3282	217680	500
Total	38936	1043472227				990667	1779266099

## Sheet: S3
Table S3. Distribution of read-depths and contig lengths in PacBio contigs of the three subjects
Read-depth	Contig length in bp	Ratio (%)
<5	278600	0.162283
≥5	3600101	2.09704
≥10	10115369	5.89214
≥15	13894927	8.09371
≥20	19726799	11.4907
≥25	17286297	10.0692
≥30	20226259	11.7817
≥35	10026977	5.84065
≥40	5897292	3.43514
≥45	5736580	3.34152
≥50	7274777	4.23751
≥55	3272158	1.90601
≥60	4564614	2.65886
≥65	10843639	6.31635
≥70	7525208	4.38339
≥75	10288008	5.9927
≥80	5075999	2.95674
≥85	2615731	1.52365
≥90	6415924	3.73724
≥95	3812539	2.22078
≥100	3197846	1.86273

## Sheet: S4
Table S4. Classification and characterization of 82 circular contigs <1-Mb in PacBio assembly
CCs	Individual	FALCON output contig form	Length in bp	POG classification*	Virsorter classification*	PlasFlow classification	Plasmid-enriched gene**	Classification in this study	Novelity	High-similar reference ID	High-similar references in plasmid/phage and virome databases	Identity with closest reference	Alignment coverage	Contig length/ Reference length
apr34_000060F	apr34	Circular	243670	-	-	Chromosome	COG3451, COG3505, COG3077, COG3077, ParA (prokka)	Plasmid	Novel	-	-	-	-	-
apr34_000136F	apr34	Circular	98299	-	-	Chromosome	COG3451, COG3843, COG3843, COG2336, ParA (prokka)	Plasmid	Novel	-	-	-	-	-
apr34_000142F	apr34	Circular	94435	1	2	Chromosome	-	Phage		NC_024711.1	Uncultured phage crAssphage	0.932266	0.9283	0.972905
											phage: 3300014961_Ga0134526_1000359	0.9644	0.2374	3.25391
											phage: 3300006477_Ga0100232_103270	0.952	0.056	15.4255
											phage: 3300014804_Ga0134371_1002626	0.9836	0.0555	18.0288
apr34_001180F	apr34	Circular	5259	-	-	Unclassified	0	Plasmid	Novel	-	-	-	-	-
apr34_1784	apr34	Circular	45225	1	1	Chromosome	-	Phage	Novel	-	-	-	-	-
apr34_1785	apr34	Circular	4383	-	-	Unclassified	COG3843	Plasmid	Novel	-	-	-	-	-
apr34_1786	apr34	Circular	5602	-	-	Plasmid	0	Plasmid	Novel	-	-	-	-	-
apr34_1788	apr34	Circular	165458	-	-	Chromosome	0	Plasmid	Novel	-	-	-	-	-
apr34_1792	apr34	Circular	30579	1	2	Chromosome	-	Phage	Novel	-	-	-	-	-
apr38_000029F	apr38	Circular	617950	-	-	Chromosome	COG1475	Plasmid	Novel	-	-	-	-	-
apr38_000077F	apr38	Circular	216202	-	-	Chromosome	COG3077, COG3077, COG3505, COG3451, ParA (prokka)	Plasmid	Novel	-	-	-	-	-
apr38_2079	apr38	Circular	28607	-	-	Chromosome	0	Plasmid	Novel	-	-	-	-	-
apr38_2081	apr38	Circular	47897	-	-	Unclassified	0	Plasmid	Novel	-	-	-	-	-
ES_ALL_000190F	ES	Circular	97257	1	2	Chromosome	-	Phage		NC_024711.1	Uncultured phage crAssphage	0.970993	0.9474	1.00198
											phage: 3300008360_Ga0114875_1003073	0.979	0.0901	8.71791
											phage: 7000000075_SRS016056_WUGC_scaffold_1507	0.9628	0.1028	9.49961
											phage: 3300009692_Ga0116171_10015780	0.9884	0.0593	16.8615
											phage: 3300009711_Ga0116166_1006214	0.9849	0.084	11.9115
											phage: 3300009687_Ga0116144_10011271	0.9809	0.0714	13.9938
											phage: 3300009687_Ga0116144_10012116	0.9871	0.0679	14.7225
ES_ALL_000351F	ES	Circular	44025	-	-	Unclassified	COG3505, COG3843, COG5527, COG3451, ParA (prokka)	Plasmid		NC_006873.1	Bacteroides fragilis NCTC 9343 pBF9343 plasmid	0.955961	0.9607	1.20418
ES_ALL_5057	ES	Circular	31059	-	-	Plasmid	COG3451, COG3505, COG5527	Plasmid		NC_004703.1	Bacteroides thetaiotaomicron VPI-5482 plasmid p5482	0.987956	0.9171	0.940099
ES_ALL_5058	ES	Circular	65724	-	-	Chromosome	0	Plasmid	Novel	-	-	-	-	-
ES_ALL_5059	ES	Circular	8278	-	-	Plasmid	COG3077, COG2161, COG3843	Plasmid	Novel	-	-	-	-	-
FA1-2_000172F	FA1-2	Circular	96565	1	2	Chromosome	-	Phage		NC_024711.1	Uncultured phage crAssphage	0.970219	0.9449	0.994849
											phage: 3300009687_Ga0116144_10011271	0.9807	0.072	13.8942
											phage: 3300012956_Ga0154020_10017436	0.9822	0.0832	12.0121
											phage: 3300009692_Ga0116171_10015780	0.9886	0.0597	16.7415
											phage: 7000000075_SRS016056_WUGC_scaffold_1507	0.9636	0.1035	9.43202
											phage: 7000000613_SRS023847_Baylor_scaffold_764	0.9834	0.0765	13.067
FA1-2_000250F	FA1-2	Circular	62025	-	-	Chromosome	COG3843, COG3451, COG3505, ParA (prokka)	Plasmid	Novel	-	-	-	-	-
FA1-2_000589F	FA1-2	Circular	26749	-	-	Chromosome	0	Plasmid	Novel	-	phage: 2051223001_mc15b_MC15B_contig06336, IMVGR	0.9731	0.2194	4.25804
FA1-2_2752	FA1-2	Circular	5396	-	-	Chromosome	COG2026, COG3843, COG5527	Plasmid	Novel	-	-	-	-	-
FA1-2_2754	FA1-2	Circular	6124	-	-	Plasmid	COG5527	Plasmid	Novel	-	-	-	-	-
FA1-2_2755	FA1-2	Circular	10436	-	-	Unclassified	COG3077	Plasmid	Novel	-	-	-	-	-
FA1-2_2756	FA1-2	Circular	50544	-	3	Chromosome	COG1475, COG3505	Plasmid	Novel	-	-	-	-	-
FA1-2_2758	FA1-2	Circular	8177	-	-	Unclassified	0	Plasmid	Novel	-	-	-	-	-
FA1-2_2760	FA1-2	Circular	4306	-	-	Plasmid	COG5527, COG3843	Plasmid	Novel	NC_019534.1	Bacteroides fragilis plasmid pBFUK1 (partial)	0.998848	1.0002	0.33596
										-	phage: Bacteroidia_gi_329959038_4306_bp_DNA_circular_ENV	1	1	1
FAKO02_000237F	FAKO02	Circular	74873	-	-	Chromosome	COG3451, COG1475, COG5527, COG3505	Plasmid	Novel	-	-	-	-	-
FAKO02_3061	FAKO02	Circular	25023	-	-	Unclassified	ParA (prokka)	Plasmid	Novel	-	-	-	-	-
FAKO02_3062	FAKO02	Circular	54132	-	-	Chromosome	COG3451, COG3505, ParA (prokka)	Plasmid	Novel	-	-	-	-	-
FAKO02_3063	FAKO02	Circular	70284	-	3	Unclassified	COG3451, COG3451, COG1475, COG3505	Plasmid	Novel	-	-	-	-	-
FAKO03_2022	FAKO03	Circular	5335	-	-	Plasmid	0	Plasmid	Novel	-	-	-	-	-
FAKO03_2023	FAKO03	Circular	2782	-	-	Plasmid	0	Plasmid		NC_005026.1	Bacteroides fragilis IB143 plasmid pBI143	0.901	0.9876	1.01274
FAKO03_2024	FAKO03	Circular	6599	-	-	Plasmid	COG2026	Plasmid	Novel	-	-	-	-	-
FAKO03_2027	FAKO03	Circular	11603	-	-	Unclassified	ParA (prokka)	Plasmid	Novel	-	-	-	-	-
FAKO03_2028	FAKO03	Circular	5022	-	-	Plasmid	COG3843	Plasmid	Novel	-	-	-	-	-
FAKO03_2030	FAKO03	Circular	3680	-	-	Unclassified	COG5527	Plasmid		NC_010861.1	Bifidobacterium longum plasmid p6043B	1	1	1
FAKO05_000032F	FAKO05	Circular	83596	1	2	Chromosome	-	Phage	Novel	-	phage: 7000000482_SRS016541_Baylor_scaffold_7470	0.9877	0.1013	8.03653
											phage: 3300014833_Ga0119870_1001739	0.9838	0.1076	9.28226
											phage: 3300009694_Ga0116170_10004631	0.9872	0.1447	6.6802
											phage: 3300009692_Ga0116171_10010906	0.9863	0.0874	11.4358
											phage: 3300009692_Ga0116171_10006832	0.9897	0.117	8.53456
FAKO05_000706F	FAKO05	Circular	6322	-	-	Unclassified	0	Plasmid	Novel	-	-	-	-	-
FAKO05_2266	FAKO05	Circular	4970	-	-	Plasmid	COG5527, COG3843, COG2026	Plasmid	Novel	-	-	-	-	-
FAKO05_2267	FAKO05	Circular	4787	-	-	Plasmid	COG5527, COG3843	Plasmid	Novel	-	-	-	-	-
FAKO05_2268	FAKO05	Circular	4148	-	-	Plasmid	COG5527, COG3843	Plasmid	Novel	NC_019534.1	Bacteroides fragilis plasmid pBFUK1 (partial)	0.980542	0.716	0.323633
											phage: Bacteroidia_gi_298484481_4148_bp_DNA_circular_ENV	1	0.9139	1
FAKO05_2270	FAKO05	Circular	3842	-	-	Unclassified	0	Plasmid	Novel	-	-	-	-	-
FAKO05_2271	FAKO05	Circular	4303	-	-	Plasmid	COG5527, COG3843	Plasmid	Novel	NC_019534.1	Bacteroides fragilis plasmid pBFUK1 (partial)	1	1.0002	0.335726
											phage: Bacteroidia_gi_329959038_4306_bp_DNA_circular_ENV	0.999	0.9294	1
FAKO05_2273	FAKO05	Circular	5594	-	-	Chromosome	COG2336	Plasmid		NC_011073.1	Bacteroides fragilis plasmid pBFP35	0.997865	1	1
FAKO05_2274	FAKO05	Circular	2784	-	-	Plasmid	0	Plasmid		NC_005026.1	Bacteroides fragilis IB143 plasmid pBI143	0.902262	0.9989	1.01347
FAKO27_000238F	FAKO27	Circular	64223	1	-	Chromosome	-	Phage	Novel	-	-	-	-	-
FAKO27_000271F	FAKO27	Circular	56426	1	2	Chromosome	-	Phage	Novel	-	-	-	-	-
FAKO27_001080F	FAKO27	Circular	12395	-	-	Unclassified	COG2161	Plasmid	Novel	-	-	-	-	-
FAKO27_6405	FAKO27	Circular	2873	-	-	Unclassified	COG5527	Plasmid	Novel	-	-	-	-	-
FAKO27_6407	FAKO27	Circular	2970	-	-	Unclassified	0	Plasmid	Novel	-	-	-	-	-
FAKO27_6409	FAKO27	Circular	5023	-	-	Plasmid	COG3843	Plasmid	Novel	-	-	-	-	-
FAKO27_6410	FAKO27	Circular	4307	-	-	Plasmid	COG5527, COG3843	Plasmid	Novel	NC_019534.1	Bacteroides fragilis plasmid pBFUK1 (partial)	0.998815	1.0014	0.336038
											phage: Bacteroidia_gi_329959038_4306_bp_DNA_circular_ENV	0.9998	0.9531	1.00023
FAKO27_6411	FAKO27	Circular	44683	-	-	Unclassified	COG3077	Plasmid	Novel	-	-	-	-	-
FAKO27_6412	FAKO27	Circular	7241	-	-	Plasmid	COG3077	Plasmid	Novel	-	-	-	-	-
FAKO27_6413	FAKO27	Circular	2897	-	-	Unclassified	COG5527, COG2026	Plasmid	Novel	-	-	-	-	-
GF1-2_000012F	GF1-2	Circular	666740	-	-	Chromosome	COG2336, COG1475, COG3077	Plasmid	Novel	-	-	-	-	-
GF1-2_000048F	GF1-2	Circular	167388	-	-	Chromosome	COG5527, ParA (prokka)	Plasmid		NZ_CP011404.1	Lactobacillus salivarius str. Ren plasmid pR1	0.973305	0.7839	0.945957
GF1-2_000079F	GF1-2	Circular	97820	1	2	Chromosome	-	Phage		NC_024711.1	Uncultured phage crAssphage	0.957288	0.9265	1.00777
											phage: 3300009655_Ga0116190_1011653	0.9863	0.0487	19.525
											phage: 7000000441_SRS015794_Baylor_scaffold_7923	0.9838	0.1103	8.24998
											phage: 3300009682_Ga0116172_10005577	0.9729	0.1019	9.81439
											phage: 7000000613_C192949	0.9451	0.0825	12.129
											phage: 3300006258_Ga0099398_100973	0.972	0.1686	5.58015
											phage: 3300008482_Ga0115187_100719	0.9617	0.2259	3.50471
											phage: 3300009685_Ga0116142_10014943	0.9835	0.0565	17.6922
GF1-2_000127F	GF1-2	Circular	72273	-	3	Unclassified	COG3843, COG3451, COG3505, COG5527	Plasmid	Novel	-	-	-	-	-
GF1-2_000231F	GF1-2	Circular	48134	-	-	Plasmid	0	Plasmid		NZ_CP009558.1	Clostridium perfringens strain FORC_003 plasmid pFORC3	0.9999	0.9999	0.85077
GF1-2_000286F	GF1-2	Circular	37242	-	-	Unclassified	COG2161, COG3077, COG2336	Plasmid	Novel	-	-	-	-	-
GF1-2_000418F	GF1-2	Circular	30976	-	-	Plasmid	COG5527, COG3505, COG3451	Plasmid		NC_004703.1	Bacteroides thetaiotaomicron VPI-5482 plasmid p5482	0.996751	0.9172	0.937587
GF1-2_000511F	GF1-2	Circular	26269	-	-	Plasmid	COG3077, COG3077, COG2161, COG3505	Plasmid	Novel	-	-	-	-	-
GF1-2_4069	GF1-2	Circular	117808	-	3	Unclassified	COG3505, COG2161, COG3451	Plasmid	Novel	-	-	-	-	-
GF1-2_4070	GF1-2	Circular	7660	-	-	Plasmid	COG5527, COG3505, COG5527	Plasmid	Novel	-	-	-	-	-
GM1-2_000192F	GM1-2	Circular	44253	-	-	Unclassified	COG3077, COG2336, COG2161, COG3077	Plasmid		NZ_CP006810.1	Lactobacillus gasseri 130918 plasmid	0.981645	0.7764	1.8893
MO1-2_2826	MO1-2	Circular	93709	-	-	Plasmid	COG3505, COG3451, COG3451, COG3843, COG2161, COG1475, COG1475	Plasmid	Novel	-	-	-	-	-
MO1-2_2827	MO1-2	Circular	31029	-	-	Plasmid	COG5527, COG3505, COG3451	Plasmid		NC_004703.1	Bacteroides thetaiotaomicron VPI-5482 plasmid p5482	0.989548	0.9173	0.939191
MO1-2_2829	MO1-2	Circular	11301	-	-	Unclassified	0	Plasmid	Novel	-	-	-	-	-
MO1-2_2831	MO1-2	Circular	37533	-	-	Plasmid	COG1475	Plasmid	Novel	-	-	-	-	-
YS1-2_000081F	YS1-2	Circular	208826	-	-	Chromosome	COG3451, COG1475, COG3505	Plasmid	Novel	-	-	-	-	-
YS1-2_000084F	YS1-2	Circular	185698	-	-	Chromosome	COG3077, COG2161	Plasmid	Novel	-	-	-	-	-
YS1-2_000086F	YS1-2	Circular	179466	-	-	Plasmid	COG3505, COG1475, COG2026, COG2161, COG1475, COG1475, COG3451	Plasmid		NZ_CP008842.1	Klebsiella oxytoca strain M1 plasmid pKOXM1A	0.991002	0.7716	0.877722
YS1-2_2427	YS1-2	Circular	7669	-	-	Plasmid	COG5527	Plasmid	Novel	-	-	-	-	-
YS1-2_2428	YS1-2	Circular	129326	-	-	Plasmid	COG1475, COG3451, COG3505, COG1475	Plasmid	Novel	-	-	-	-	-
YS1-2_2430	YS1-2	Circular	10473	-	-	Unclassified	COG3077	Plasmid	Novel	-	-	-	-	-
YS1-2_2431	YS1-2	Circular	31060	-	-	Plasmid	COG3451, COG3505, COG5527	Plasmid		NC_004703.1	Bacteroides thetaiotaomicron VPI-5482 plasmid p5482	0.987989	0.9168	0.94013
YS1-2_2432	YS1-2	Circular	43779	-	-	Chromosome	COG3077	Plasmid	Novel	-	-	-	-	-
YS1-2_2434	YS1-2	Circular	30246	1	2	Chromosome	-	Phage	Novel	-	-	-	-	-
YS1-2_2435	YS1-2	Circular	104122	-	-	Plasmid	COG5527, COG1475, COG1475, COG3451, COG3505	Plasmid	Novel	-	-	-	-	-
YS1-2_2437	YS1-2	Circular	98907	1	2	Chromosome	-	Phage		NC_024711.1	Uncultured phage crAssphage	0.972826	0.9444	1.01898
											phage:3300009687_Ga0116144_10011271	0.9813	0.0703	14.2312
											phage: 3300012956_Ga0154020_10017436	0.9826	0.0813	12.3034
											phage: 3300009692_Ga0116171_10015780	0.9887	0.0583	17.1475
											phage: 7000000075_SRS016056_WUGC_scaffold_1507	0.9675	0.0859	9.66077
											phage: 3300008360_Ga0114875_1003073	0.9802	0.1127	8.86581
											phage: 3300007312_Ga0104941_101252	0.9723	0.0992	7.22371
*Results of phage classification are shown by 1 for "most confident", 2 for "likely", 3 for "possible", and - for "no score".
**1 and 0 indicate presence and absence of plasmid-enriched genes such as plasmid replication, toxin-antitoxin system, mobilization protein and type IV secretion system in CCs, respectively.

## Sheet: S5
Table S5. Functional annotation of the 71 plasmid CCs based on COGs
Plasmid name	Novelty	C	D	E	F	G	H	I	J	K	L	M	N	O	P	Q	R	S	T	U	V	W	X	Total COG-assigned gene#	Total COG-unassigned gene#	Total gene#
apr34_000060F	Novel	3	3.25	5	2	29.25	2	4.5	2	16.5	12.5	2	1.25	2.5	1	2.5	12.5	9	4.75	2.5	7.5	0	6.5	132	89	221
apr34_000136F	Novel	0	0.5	0	0	2.5	0	0	0	8.25	9	12	2	0	0	0	3.5	2	6.75	4.5	2	0	3	56	64	120
apr34_001180F	Novel	0	0	0	0	0	0	0	1	0	0	0	0	0	0	0	0	0	0	0	0	0	0	1	6	7
apr34_1785	Novel	0	0	0	0	0	0	0	0	0	0	0	0	0	0	0	0	0	0	1	0	0	0	1	5	6
apr34_1786	Novel	0	0	0	0	0	0	0	0	0	0	0	0	0	0	0	0	0	0	0	0	0	0	0	5	5
apr34_1788	Novel	0	4.5	0	1	0	0.5	0	0.5	1	11.1667	6	1.5	1	0	0	4.5	3	1.33333	2	2	0.5	13.5	54	157	211
apr38_000029F	Novel	20.8333	2.5	32.0833	15.75	22.1667	24.0833	14.5833	15	35.75	14	31.25	6	17.5	26.5	3.33333	38	24	41.9167	3.5	23.25	0	5	417	101	518
apr38_000077F	Novel	3	2.25	4	2	23	2	4.5	2	14	13	2	1.25	2.5	1	2.5	10.5	9	3.5	2.5	6.5	0	7	118	85	203
apr38_2079	Novel	0	0	0	0	14	0	0	0	1	0	0	0	0	1	0	2.66667	2.33333	0	0	0	0	1	22	4	26
apr38_2081	Novel	1	0	1	0	0.5	0	0	0	2.5	1.5	0	4.5	0	0.5	0	2.5	4	2.5	0	3.5	1.5	7.5	33	13	46
ES_ALL_000351F	Known	0	0	0	0	0	1	0	0	1	4	2	1	0	0	0	1.5	1	0	5.5	0	0	1	18	40	58
ES_ALL_5057	Known	0	0.333333	0	0	0	0	0	0	3	2	2.33333	1	0	0.333333	0	1	1	0	3	0	0	1	15	22	37
ES_ALL_5058	Novel	2	0	1	1	7	0	0	1	6.25	3	0	2	2	4	0	9	0	3.25	0	1	0	0.5	43	24	67
ES_ALL_5059	Novel	0	0	0	0	0	0	0	1	1	0	0	0	0	0	0	0	0	1	1	2	0	1	7	6	13
FA1-2_000250F	Novel	0	0	0	0	1	0	0	0	1.5	7	2	1	0	0	0	1	2	1.5	5	2	0	4	28	47	75
FA1-2_000589F	Novel	0	0	2	0	0	0	0	0	0	2	0.5	0	0.5	2	0	2.5	1.5	2	0	0	0	1	14	14	28
FA1-2_2752	Novel	0	0	0	0	0	0	0	0	0	0	0	0	0	0	0	0	0	0	1	1	0	1	3	6	9
FA1-2_2754	Novel	0	0	0	0	0	0	0.5	0	0	0.5	0	0	0	0	0	1	0	0	0	0	0	1	3	6	9
FA1-2_2755	Novel	0	0	0	0	0	0	0	0	1	0	1	1	0	0	0	0	0	0	0	2	0	0	5	8	13
FA1-2_2756	Novel	0	2	1	0	1	0	0	0	0	4	0	1	0	0	0	0	1	0.5	2	0	0	1.5	14	40	54
FA1-2_2758	Novel	0	0	0	0	0	0	0	0	0	0	0	0	0	0	0	1	0	0	0	0	0	3	4	4	8
FA1-2_2760	Novel	0	0	0	0	0	0	0	0	0	0	0	0	0	0	0	0	0	0	1	0	0	1	2	6	8
FAKO02_000237F	Novel	0	1	0	0	1	0	0	0	2.33333	5.66667	2.5	1	0.5	0	0	1	1	0	3	0	0	3	22	57	79
FAKO02_3061	Novel	0	0	0	0	0	0	0	0	1	1	0	1	0	0	0	2	1	2	0	0	0	0	8	22	30
FAKO02_3062	Novel	0	0	0	0	0	0	0	1	2	3.5	2.5	1	0	0	0	2	1.5	3	2	1	0	0.5	20	45	65
FAKO02_3063	Novel	0	1	1	0	0	0	0	0	2	3	2	1	0	0	0	1	4	0	4	0	0	1	20	57	77
FAKO03_2022	Novel	0	0	0	0	0	0	0	0	0	0	0	0	0	0	1	0	0	0	0	0	0	0	1	6	7
FAKO03_2023	Known	0	0	0	0	0	0	0	0	0	0	0	0	0	0	0	0	0	0	0	0	0	0	0	2	2
FAKO03_2024	Novel	0	0	0	0	0	0	0	0	0	0	0	0	0	0	0	0	0	0	0	1	0	1	2	6	8
FAKO03_2027	Novel	0	0	0	0	0	0	0	0	1	2	0	1	0	0	0	0	1	0	0	0	0	1	6	9	15
FAKO03_2028	Novel	0	0	0	0	0	0	0	1	0	0	0	0	0	0	0	0	0	0	1	0	0	0	2	4	6
FAKO03_2030	Known	0	0	0	0	0	0	0	0	0	0	0	0	0	0	0	0	0	0	0	0	0	1	1	3	4
FAKO05_000706F	Novel	0	0	0	0	0	0	0	0	0	2	0	0	0	0	0	1	0	0	0	0	0	0	3	9	12
FAKO05_2266	Novel	0	0	0	0	0	0	0	0	0	0	0	0	0	0	0	0	0	0	1	1	0	1	3	5	8
FAKO05_2267	Novel	0	0	0	0	0	0	0	0	0	0	0	0	0	0	0	0	0	0	1	1	0	1	3	5	8
FAKO05_2268	Novel	0	0	0	0	0	0	0	0	0	0	0	0	0	0	0	0	0	0	1	0	0	1	2	6	8
FAKO05_2270	Novel	0	0	0	0	0	0	0	0	0	0	0	0	0	0	0	0	0	0	0	0	0	0	0	2	2
FAKO05_2271	Novel	0	0	0	0	0	0	0	0	0	0	0	0	0	0	0	0	0	0	1	0	0	1	2	7	9
FAKO05_2273	Known	0	0	0	0	0	0	0	0	0	0	0	0	0	0	0	0	0	1	0	1	0	0	2	5	7
FAKO05_2274	Known	0	0	0	0	0	0	0	0	0	0	0	0	0	0	0	0	0	0	0	0	0	0	0	2	2
FAKO27_001080F	Novel	0	0	0	0	0	0	0	0	1	0	0	1	0	0	0	0	0	0	0	2	0	0	4	12	16
FAKO27_6405	Novel	0	0	0	0	0	0	0	0	0	0	0	0	0	0	0	0	0	0	0	0	0	1	1	2	3
FAKO27_6407	Novel	0	0	0	0	0	0	0	0	0	1	0	0	0	0	0	0	0	0	0	0	0	0	1	3	4
FAKO27_6409	Novel	0	0	0	0	0	0	0	0	0	0	0	0	0	0	0	0	0	0	1	0	0	0	1	4	5
FAKO27_6410	Novel	0	0	0	0	0	0	0	0	0	0	0	0	0	0	0	0	0	0	1	0	0	1	2	6	8
FAKO27_6411	Novel	0	0	0.25	0	0.25	1	0	1	1	2	0	1	0	0.25	0	6.25	0	2	0	2	0	1	18	31	49
FAKO27_6412	Novel	0	0	0	0	0	0	0	2	0	0	1	0	0	0	0	0	0	0	0	1	0	1	5	0	5
FAKO27_6413	Novel	0	0	0	0	0	0	0	0	0	0	0	0	0	0	0	0	0	0	0	1	0	1	2	1	3
GF1-2_000012F	Novel	29	3.5	35.3333	15.5	42.6667	20	27.9167	25.5	48.4167	12.5	16.75	5.25	19.25	18.5	4.66667	45.5	25.5	51.75	1.5	51.5	0	10.5	511	148	659
GF1-2_000048F	Known	4.33333	0	14	1	18.75	0.333333	3.66667	3	8.5	8.5	2	1	7	8	2.66667	9.5	4	9.25	0	9	0	15.5	130	60	190
GF1-2_000127F	Novel	0	0	0	0	0	0	0	0	2	9.5	1	1	1	0	0	2	3	1	3	1	0	2.5	27	61	88
GF1-2_000231F	Known	0	1	0	0	1	0	0	1	4	5	1.5	0	1	0	0	1	2.5	1	0	1	0	0	20	34	54
GF1-2_000286F	Novel	1	0	0.125	0.5	1.625	2.5	0	1	4	5	0.5	1	0	0.125	0	2.625	1	1	0	4	0	8	34	10	44
GF1-2_000418F	Known	0	0.333333	0	0	0	0	0	0	3	2	2.33333	0	0	0.333333	0	1	1	0	3	0	0	1	14	22	36
GF1-2_000511F	Novel	0	0	0.125	0	0.625	1	0.5	4	2	2	0	1	0	0.625	0	2.625	2	0	1	3.5	0	5	26	10	36
GF1-2_4069	Novel	0	0	0.5	0	0	2	0	1	1.5	6.5	1	1	0	0	0	2.5	1	0	2	2	0	5	26	87	113
GF1-2_4070	Novel	0	0	0	0	0	0	0	0	0	0	0	0	0	0	0	0.5	0	0	1.5	0	0	2	4	8	12
GM1-2_000192F	Known	1	0	0	0	0	1	0	2	2	4.5	0.5	1	0	0	0	1	2.5	3	0	4	0	11.5	34	13	47
MO1-2_2826	Novel	0	3	0	1	2	0	0	0.5	4.66667	4.33333	12.75	1.25	1.5	0	0	1	2	1.5	5	5	0	9.5	55	46	101
MO1-2_2827	Known	0	0.333333	0	0	0	0	0	0	3	2	2.33333	0	0	0.333333	0	1	1	0	3	0	0	1	14	25	39
MO1-2_2829	Novel	0	0	0	0	0	0	0	0	0.5	0	0	0	0	0	0	0	0	1.5	0	0	0	0	2	11	13
MO1-2_2831	Novel	0	1	2	1	0	1	0	0	2	1	0.75	1.25	0	0	0	0	1	0	0	1	0	3	15	23	38
YS1-2_000081F	Novel	0	2.5	1	0	2	2	0	2	10.5	12.5	6.5	2.5	6.5	0	2	6	3	3	1.5	10	0	9.5	83	86	169
YS1-2_000084F	Novel	0	3	0	0	0	0.5	0	1.5	0.5	10.6667	7	1.5	1	0	0	4	2	1.33333	2	8	0.5	18.5	62	180	242
YS1-2_000086F	Known	6	3.33333	13.8333	2.5	1.83333	0	1.5	1.5	8.5	9	3.83333	1	6	11.8333	3.5	2.83333	4.5	6.5	2	4.5	0.5	31	126	82	208
YS1-2_2427	Novel	0	0	0	0	0	0	0	0	0	0	0	0	0	0	0	1	0	0	0	0	0	1	2	8	10
YS1-2_2428	Novel	1	2	0	0	6	0.5	2	0.5	5	13	0	1.5	4.5	4	0	3	1	2.5	3	4	0.5	18	72	71	143
YS1-2_2430	Novel	0	0	0	0	0	0	0	0	1	1	1	1	0	0	0	0	0	0	0	2	0	0	6	6	12
YS1-2_2431	Known	0	0.333333	0	0	0	0	0	0	3	2	2.33333	1	0	0.333333	0	1	1	0	3	0	0	1	15	22	37
YS1-2_2432	Novel	0	1	0	0	0	0	0	1	1	1.5	0	1	0	0	0	2	5	0	0	1	0	0.5	14	24	38
YS1-2_2435	Novel	1.5	2	9	0	0	0	1	0.5	1.5	5	1	5	1	1.5	0	3	1	4.5	2	3	2	11.5	56	63	119
Total		73.6667	40.6667	123.25	43.25	178.167	61.4167	60.6667	72.5	219.667	221.333	132.167	58.75	75.25	82.1667	22.1667	197.5	132.333	164.833	84	178.25	5.5	241.5	2469	2163	4632

## Sheet: S6
Table S6. Intra-similarity and length of terminal direct repeats (TDRs) of crAssphage linear genomes
crAssphage	TDR (left) in bp	TDR (right) in bp	Mismatch bases	Linear genome size in bp
apr34_000142F	2171	2171	1	96602
ES_ALL_000190F	1922	1922	1	99214
FA1-2_000172F	1891	1891	2	98459
GF1-2_000079F	2452	2452	1	99717
YS1-2_2437	1938	1938	0	100844
NC_024711.1	1853	1853	0	98917

## Sheet: S7
Table S7. High-quality chromosome bins reconstructed from PacBio contigs
Bin/L-MAG ID*	Individual	Genome Size	N50	Contig	Completeness	Contamination	Reference genome ID	Closest reference genome	Identity**	Putative phylum	5S rRNA#	23S rRNA#	16S rRNA#
apr34_c000003F	apr34	2335568	2335568	1	100	0.81	AAVN00000000	Collinsella aerofaciens ATCC 25986	96.768	Actinobacteria	5	5	5
ES_unbinned_6	ES	2371174	2371174	1	100	2.42	AAVN00000000	Collinsella aerofaciens ATCC 25986	96.6458	Actinobacteria	5	5	5
apr38_c000003F	apr38	2639692	2639692	1	100	0	ACTL00000000	Eubacterium sp. 3_1_31	81.6643	Firmicutes	7	7	7
FAKO02_c000003F	FAKO02	2218365	2218365	1	99.63	0.19	AEEL00000000	Streptococcus equinus ATCC 700338	99.635	Firmicutes	6	6	6
apr38_c000001F	apr38	2985567	2985567	1	99.33	2.01	AMEY00000000	Anaerostipes hadrus DSM 3319	99.5441	Firmicutes	6	5	5
apr34_c000002F	apr34	2416973	2416973	1	100	0	CAWP000000000	Veillonella sp. CAG:933	96.2795	Firmicutes	3	3	3
FAKO02_c000001F	FAKO02	2723705	2723705	1	98.66	0	CBIU000000000	Eubacterium sp. CAG:38	99.3046	Firmicutes	5	5	5
FAKO27_unbinned_1	FAKO27	2034231	2034231	1	98.18	0.23	JEOD00000000	Bifidobacterium pseudocatenulatum IPLA36007	99.5244	Actinobacteria	5	5	5
apr38_unbinned_3	apr38	2179748	2179748	1	99.55	0	NC_008618	Bifidobacterium adolescentis ATCC 15703	98.6835	Actinobacteria	6	6	6
ES_c000001F	ES	2205987	2205987	1	99.54	0	NC_017999	Bifidobacterium bifidum BGN4	99.7341	Actinobacteria	5	3	3
apr38_11	apr38	3025056	1569845	3	99.37	0	ACTX00000000	Lachnospiraceae bacterium 9_1_43BFAA	99.788	Firmicutes	6	6	6
FAKO02_35	FAKO02	2875235	811490	4	98.73	0.63	ABWO00000000	Tyzzerella nexilis DSM 1787	99.3691	Firmicutes	3	3	3
ES_6	ES	2815152	974829	4	99.32	0.68	AECU00000000	Faecalibacterium cf. prausnitzii KLE1255	99.1814	Firmicutes	4	4	4
FAKO02_6	FAKO02	2242241	1170390	4	91.88	0	AUYD00000000	Bifidobacterium longum E18	99.6526	Actinobacteria	6	7	7
MO1-2_19	MO1-2	2152965	875611	4	95.97	0.34	CAZC000000000	Eubacterium sp. CAG:180	99.3614	Firmicutes	5	5	5
FAKO02_47	FAKO02	2073102	443962	4	96.64	2.01	CBEX000000000	Eubacterium sp. CAG:274	97.4204	Firmicutes	6	5	5
FAKO02_4	FAKO02	2302895	820342	4	97.27	2.65	JEOD00000000	Bifidobacterium pseudocatenulatum IPLA36007	99.6201	Actinobacteria	5	4	4
apr38_20	apr38	3159405	951536	4	100	0	JMLZ00000000	Robinsoniella sp. KNHs210	78.9972	Firmicutes	4	4	4
apr34_15	apr34	2162838	1143729	4	98.85	0	NC_014616	Bifidobacterium bifidum S17	99.5878	Actinobacteria	2	2	2
ES_9	ES	3074273	833271	5	98.66	2.35	AMEY00000000	Anaerostipes hadrus DSM 3319	99.5031	Firmicutes	5	5	5
ES_17	ES	2451186	1333983	5	97.6	0	CAWP000000000	Veillonella sp. CAG:933	99.2254	Firmicutes	5	5	5
apr38_29	apr38	3410434	2571534	5	99.33	0	NC_012778	Eubacterium eligens ATCC 27750	83.7094	Firmicutes	5	5	5
apr34_4	apr34	3429605	2116660	5	99.52	0.97	NC_012781	Eubacterium rectale ATCC 33656	99.3677	Firmicutes	7	7	7
FAKO05_6	FAKO05	3219832	2402855	5	95.17	0.72	NC_021010	Eubacterium rectale DSM 17629	98.9339	Firmicutes	4	4	4
FAKO02_21	FAKO02	4962458	1062471	6	99.42	0.19	AGZN00000000	Parabacteroides distasonis CL09T03C24	99.5295	Bacteroidetes	6	6	6
apr34_28	apr34	3396077	795391	6	99.37	0	BAHU00000000	Clostridiales bacterium VE202-07	84.779	Firmicutes	8	8	8
FAKO02_25	FAKO02	2914187	836595	6	95.91	0.58	CBIK000000000	Dorea longicatena CAG:42	99.7358	Firmicutes	6	6	6
GF1-2_13	GF1-2	2853312	654986	6	99.09	0	NC_021020	Faecalibacterium prausnitzii SL3/3	98.5292	Firmicutes	6	6	6
YS1-2_15	YS1-2	3466694	892738	6	100	0	NC_021035	butyrate-producing bacterium SS3/4	98.2702	Firmicutes	6	6	6
ES_4	ES	5577691	978158	7	96.24	0.5	AGXJ00000000	Bacteroides dorei CL02T12C06	99.8943	Bacteroidetes	5	5	6
apr34_14	apr34	3082601	874590	7	98.25	0	AUJS00000000	Dorea longicatena AGR2136	99.1606	Firmicutes	7	7	7
GF1-2_23	GF1-2	1966580	398027	7	96.31	1.01	CAZC000000000	Eubacterium sp. CAG:180	99.6025	Firmicutes	6	6	6
MO1-2_2	MO1-2	2173340	582374	7	98.64	0.83	JEOD00000000	Bifidobacterium pseudocatenulatum IPLA36007	99.5758	Actinobacteria	2	2	1
FAKO02_16	FAKO02	3265609	1769999	7	99.12	0.1	NC_021015	Ruminococcus torques L2-14	98.5842	Firmicutes	6	5	5
FAKO02_1	FAKO02	2263328	682757	8	99.55	4.08	AAXD00000000	Bifidobacterium adolescentis L2-32	98.4061	Actinobacteria	5	5	6
YS1-2_19	YS1-2	4652452	1041020	8	95.38	0	ABYH00000000	Parabacteroides johnsonii DSM 18315	99.6799	Bacteroidetes	5	5	5
FA1-2_21	FA1-2	2827177	657026	8	99.37	0	ACTX00000000	Lachnospiraceae bacterium 9_1_43BFAA	99.7792	Firmicutes	5	4	4
ES_12	ES	3104542	469338	8	97.95	0.12	NC_021015	Ruminococcus torques L2-14	98.2887	Firmicutes	5	4	5
FAKO27_38	FAKO27	2783018	1454178	9	99.33	0.67	CBBN000000000	Eubacterium sp. CAG:156	99.6432	Firmicutes	8	8	8
apr34_32	apr34	2383321	1238576	9	98.11	0	CCMM00000000	bacterium LF-3	95.193	Firmicutes	3	3	3
GF1-2_41	GF1-2	5332730	760826	9	98.94	1.3	JMZA00000000	Klebsiella pneumoniae MGH 65	99.2513	Proteobacteria	3	4	3
apr38_1	apr38	2204996	540803	9	95.74	0	NC_015067	Bifidobacterium longum subsp. longum JCM 1217	99.2188	Actinobacteria	4	4	5
FAKO05_11	FAKO05	2245789	299882	9	98.66	0.67	NC_021013	Ruminococcus bromii L2-63	98.2809	Firmicutes	10	8	8
FAKO02_11	FAKO02	2323147	592391	10	99.19	4.03	AAVN00000000	Collinsella aerofaciens ATCC 25986	97.1405	Actinobacteria	5	5	3
apr38_4	apr38	3429045	923763	10	93.86	0.58	AAYG00000000	Ruminococcus gnavus ATCC 29149	99.7452	Firmicutes	6	6	6
ES_22	ES	3977013	521300	10	96.27	1.06	ABIY00000000	Bacteroides coprocola DSM 17136	99.3637	Bacteroidetes	6	5	6
FAKO27_35	FAKO27	2346342	327237	10	98.3	0.6	AEVN00000000	Phascolarctobacterium succinatutens YIT 12067	99.6543	Firmicutes	1	1	1
FAKO27_27	FAKO27	2255718	560798	10	94.85	0.34	CAZC000000000	Eubacterium sp. CAG:180	99.271	Firmicutes	4	4	4
GF1-2_38	GF1-2	1948170	423239	10	96.64	0	CBFD000000000	Eubacterium sp. CAG:251	99.1999	Firmicutes	3	1	2
FAKO27_14	FAKO27	3417588	524621	11	95.57	0	AAVO00000000	Ruminococcus obeum ATCC 29174	99.5744	Firmicutes	5	5	4
apr34_17	apr34	5036842	793300	11	97.79	0.71	AGZN00000000	Parabacteroides distasonis CL09T03C24	99.0757	Bacteroidetes	7	7	7
FAKO02_13	FAKO02	2310295	403800	11	94.94	1.27	ARKD00000000	Megamonas rupellensis DSM 19944	99.5207	Firmicutes	9	9	8
ES_31	ES	3163092	542239	11	98.66	0.67	ARTA00000000	Clostridium sporosphaeroides DSM 1294	74.0783	Firmicutes	3	3	3
apr34_19	apr34	3812964	2976383	11	98.73	0.63	BAHU00000000	Clostridiales bacterium VE202-07	83.2987	Firmicutes	2	2	1
apr34_1	apr34	3251349	500957	11	91.03	2.22	CBJJ000000000	Blautia sp. CAG:37	96.8349	Firmicutes	4	4	4
FAKO02_3	FAKO02	3676649	468092	11	98.95	0.63	CBJJ000000000	Blautia sp. CAG:37	96.9286	Firmicutes	5	5	5
apr34_26	apr34	2209035	336180	11	98.2	0.6	NC_016077	Acidaminococcus intestini RyC-MR95	99.9913	Firmicutes	6	6	6
ES_5	ES	3548018	881991	12	98.05	0.29	AAYG00000000	Ruminococcus gnavus ATCC 29149	99.8051	Firmicutes	8	8	8
FA1-2_8	FA1-2	4787664	590173	12	96.45	2.23	AAYH00000000	Bacteroides uniformis ATCC 8492	99.5363	Bacteroidetes	5	5	5
FA1-2_25	FA1-2	3526022	385522	12	93.45	0	ABQC00000000	Bacteroides plebeius DSM 17135	98.4302	Bacteroidetes	6	6	6
YS1-2_30	YS1-2	6134993	1921654	12	99.36	0	AUUC00000000	Blautia producta ATCC 27340 = DSM 2950	93.3533	Firmicutes	5	5	5
apr34_9	apr34	3494826	807729	12	98.73	0.95	AWSY00000000	Blautia sp. KLE 1732	99.389	Firmicutes	4	4	4
FAKO02_8	FAKO02	3146426	462074	12	92.41	0.95	AWSY00000000	Blautia sp. KLE 1732	98.8726	Firmicutes	8	8	8
FA1-2_33	FA1-2	3163343	378506	12	91.95	0.1	CBAK000000000	Roseburia sp. CAG:50	98.8825	Firmicutes	5	5	6
FAKO27_29	FAKO27	2850421	438689	12	98.66	0	NC_012778	Eubacterium eligens ATCC 27750	83.8467	Firmicutes	4	4	6
FAKO27_7	FAKO27	3383899	354681	12	98.79	1.45	NC_012781	Eubacterium rectale ATCC 33656	99.2359	Firmicutes	5	5	5
YS1-2_21	YS1-2	3741847	414417	13	98.11	0	ABFX00000000	Erysipelatoclostridium ramosum DSM 1402	99.9283	Firmicutes	7	7	7
GM1-2_18	GM1-2	2350187	375180	13	92.45	4.35	ABYT00000000	Eubacterium biforme DSM 3989	94.0551	Firmicutes	7	7	7
GF1-2_7	GF1-2	3749671	495372	13	98.65	4.05	CBCH000000000	Prevotella copri CAG:164	98.7488	Bacteroidetes	6	6	6
MO1-2_4	MO1-2	3739281	561749	13	98.63	1.58	CBJJ000000000	Blautia sp. CAG:37	96.2181	Firmicutes	5	5	5
MO1-2_7	MO1-2	3154245	480737	13	96.94	1.45	NC_012781	Eubacterium rectale ATCC 33656	99.2286	Firmicutes	6	6	6
apr34_7	apr34	5265903	493210	14	97.93	0.38	AGXJ00000000	Bacteroides dorei CL02T12C06	99.9104	Bacteroidetes	7	7	7
FAKO02_9	FAKO02	2715784	404903	14	94.97	2.01	AMEY00000000	Anaerostipes hadrus DSM 3319	99.518	Firmicutes	7	6	6
ES_35	ES	3177248	260567	14	96.64	0	NC_012778	Eubacterium eligens ATCC 27750	83.606	Firmicutes	6	6	6
FAKO27_12	FAKO27	2671028	256091	15	100	2.04	ACOP00000000	Faecalibacterium prausnitzii A2-165	96.4617	Firmicutes	6	6	6
MO1-2_13	MO1-2	2112224	316718	15	96.68	0.23	NC_017999	Bifidobacterium bifidum BGN4	99.7824	Actinobacteria	3	2	2
FA1-2_17	FA1-2	3257411	376941	16	98.25	0.58	AAXB00000000	Dorea longicatena DSM 13814	99.507	Firmicutes	6	6	6
FAKO02_28	FAKO02	2293415	207761	16	92.02	0	CAWP000000000	Veillonella sp. CAG:933	99.0758	Firmicutes	4	5	4
GM1-2_20	GM1-2	1890235	156125	16	93.33	0	CBDU000000000	Clostridium sp. CAG:217	98.4905	Firmicutes	3	2	2
FAKO27_19	FAKO27	3396119	743708	17	99.21	2.73	ABYJ00000000	Roseburia intestinalis L1-82	80.3419	Firmicutes	4	4	4
YS1-2_17	YS1-2	6836119	854851	17	98.75	1.98	ACWH00000000	Bacteroides ovatus 3_8_47FAA	99.6556	Bacteroidetes	4	5	4
ES_30	ES	2538944	205328	17	92.28	1.34	CBEM000000000	Firmicutes bacterium CAG:41	99.2741	Firmicutes	6	5	5
YS1-2_5	YS1-2	4669747	363499	18	98.88	3.53	AAYH00000000	Bacteroides uniformis ATCC 8492	97.3977	Bacteroidetes	6	4	6
FAKO03_8	FAKO03	3294385	409397	19	99.03	1.21	NC_012781	Eubacterium rectale ATCC 33656	98.92	Firmicutes	7	6	7
FAKO05_4	FAKO05	5231222	562759	20	97.93	1.88	ABWZ00000000	Bacteroides dorei DSM 17855	99.8881	Bacteroidetes	8	7	7
FA1-2_3	FA1-2	4859606	550131	20	96.6	1.04	AGXZ00000000	Bacteroides vulgatus CL09T03C04	99.8624	Bacteroidetes	8	7	8
FAKO02_63	FAKO02	2750947	246584	21	94.34	3.67	ABYT00000000	Eubacterium biforme DSM 3989	94.5452	Firmicutes	6	6	6
apr34_5	apr34	3895308	343063	21	94.94	0	AXVN00000000	Blautia wexlerae DSM 19850	99.1044	Firmicutes	8	7	7
FA1-2_28	FA1-2	3205392	208534	21	94.18	0.32	BAHU00000000	Clostridiales bacterium VE202-07	84.6554	Firmicutes	5	5	5
FA1-2_1	FA1-2	3405420	249378	21	96.84	1.27	CBJJ000000000	Blautia sp. CAG:37	97.2797	Firmicutes	6	6	6
GM1-2_2	GM1-2	3467527	220012	21	94.51	0.63	CBJJ000000000	Blautia sp. CAG:37	97.1929	Firmicutes	7	6	7
apr38_7	apr38	4711604	307675	21	95.76	1.15	NC_009615	Parabacteroides distasonis ATCC 8503	99.5316	Bacteroidetes	6	5	6
FA1-2_2	FA1-2	4060289	397928	22	98.73	2.53	AXVN00000000	Blautia wexlerae DSM 19850	98.7038	Firmicutes	6	6	6
apr38_2	apr38	4633010	287735	24	92.46	3.82	JNHI00000000	Bacteroides vulgatus str. 3775 SL(B) 10 (iv)	99.9066	Bacteroidetes	9	8	7
FAKO27_9	FAKO27	2373830	152002	25	98.64	0.21	AECU00000000	Faecalibacterium cf. prausnitzii KLE1255	99.2561	Firmicutes	6	6	6
GM1-2_7	GM1-2	2093470	189984	27	90.49	0	NC_021013	Ruminococcus bromii L2-63	98.3228	Firmicutes	3	2	3
ES_34	ES	3443471	251753	29	91.98	2.49	CAXU000000000	Firmicutes bacterium CAG:24	99.0746	Firmicutes	6	6	6
FAKO27_46	FAKO27	3078972	158337	31	94.31	0.86	CBGI000000000	Prevotella sp. CAG:592	99.6172	Bacteroidetes	7	4	4
FAKO27_6	FAKO27	5355380	216145	35	97.37	0.56	ASSN00000000	Bacteroides vulgatus dnLKV7	99.6834	Bacteroidetes	6	8	6
GM1-2_9	GM1-2	3014894	126768	41	90.64	2.05	NC_021015	Ruminococcus torques L2-14	98.2915	Firmicutes	3	3	3
apr34_25	apr34	4150314	136095	45	90.9	4.47	AGZQ00000000	Parabacteroides merdae CL03T12C32	99.7011	Bacteroidetes	7	7	7
*Bold bins indicate circular contigs.
**Identity with the 40 marker genes

## Sheet: S8
Table S8. Host prediction by similarity search of the 71 plasmid CCs for the public genome database
Plasmid CC	Draft genome ID	Microbial strain	Identity	Length coverage
apr34_000136F	ABIY00000000	Bacteroides coprocola DSM 17136	0.999144	1
apr34_000136F	ABQC00000000	Bacteroides plebeius DSM 17135	0.998903	0.7288
apr34_000136F	ACPP00000000	Bacteroides sp. 2_1_16	0.99747	0.9801
apr34_000136F	ACRT00000000	Bacteroides sp. 3_1_40A	0.997413	1
apr34_000136F	AGZN00000000	Parabacteroides distasonis CL09T03C24	0.997472	1
apr34_000136F	JNHK00000000	Parabacteroides distasonis str. 3776 D15 i	0.997432	1
apr34_000136F	JNHL00000000	Parabacteroides distasonis str. 3776 Po2 i	0.997146	1
apr34_000136F	JNHP00000000	Parabacteroides distasonis str. 3999B T(B) 4	0.994201	0.7855
apr34_000136F	JNHQ00000000	Parabacteroides distasonis str. 3999B T(B) 6	0.997965	1
apr34_000136F	JNHU00000000	Parabacteroides distasonis str. 3776 D15 iv	0.996235	0.7388
apr34_001180F	ABWO00000000	Tyzzerella nexilis DSM 1787	0.914537	0.756
apr34_001180F	ACTN00000000	Lachnospiraceae bacterium 1_4_56FAA	0.907621	0.935
apr34_1785	ABWO00000000	Tyzzerella nexilis DSM 1787	0.920507	0.7672
apr34_1785	ACTN00000000	Lachnospiraceae bacterium 1_4_56FAA	0.910909	0.9311
apr34_1786	BBZM00000000	Clostridiales bacterium 1F7	0.999498	1
apr34_1786	AGYR00000000	Clostridium clostridioforme 90A8	0.999856	1
apr34_1786	BBZQ00000000	Clostridiales bacterium 1F8	0.986065	0.9997
apr34_1788	AJTF00000000	Bifidobacterium longum subsp. longum 1-6B	0.96581	0.8169
apr34_1788	AJTM00000000	Bifidobacterium longum subsp. longum 44B	0.96586	0.8168
apr34_1788	AJTJ00000000	Bifidobacterium longum subsp. longum 2-2B	0.970856	0.8646
apr38_000029F	CBEA000000000	Eubacterium sp. CAG:252	0.988317	0.7932
ES_ALL_000351F	ABJL00000000	Bacteroides intestinalis DSM 17393	0.998752	1
ES_ALL_000351F	ACDR00000000	Bacteroides sp. 4_3_47FAA	0.967003	0.866
ES_ALL_000351F	ACIC00000000	Bacteroides sp. 1_1_6	0.966751	0.8186
ES_ALL_000351F	ACWG00000000	Bacteroides eggerthii 1_2_48FAA	0.984056	0.9895
ES_ALL_000351F	ADCK00000000	Bacteroides sp. D22	0.999429	1
ES_ALL_000351F	AGDG00000000	Bacteroides faecis MAJ27	0.999549	0.9669
ES_ALL_000351F	AGXI00000000	Bacteroides dorei CL03T12C01	0.981288	0.9121
ES_ALL_000351F	AGXX00000000	Bacteroides uniformis CL03T00C23	0.981383	0.9133
ES_ALL_000351F	AGXY00000000	Bacteroides uniformis CL03T12C37	0.981473	0.9086
ES_ALL_000351F	AGZQ00000000	Parabacteroides merdae CL03T12C32	0.978695	0.9403
ES_ALL_000351F	JGCZ00000000	Bacteroides fragilis str. 3988 T1	0.989522	0.8786
ES_ALL_000351F	JGDI00000000	Bacteroides fragilis str. S13 L11	0.995904	0.9142
ES_ALL_000351F	JGDU00000000	Bacteroides fragilis str. B1 (UDC16-1)	0.977674	0.9811
ES_ALL_000351F	JNHH00000000	Bacteroides fragilis str. 3725 D9 ii	0.990484	0.8359
ES_ALL_000351F	JNHI00000000	Bacteroides vulgatus str. 3775 SL(B) 10 (iv)	0.990757	0.9122
ES_ALL_000351F	JNHJ00000000	Bacteroides vulgatus str. 3775 SR(B) 19	0.987126	0.7921
ES_ALL_000351F	JNHM00000000	Bacteroides vulgatus str. 3975 RP4	0.977891	0.9591
ES_ALL_000351F	ABQC00000000	Bacteroides plebeius DSM 17135	0.997963	1
ES_ALL_000351F	ABZX00000000	Bacteroides fragilis 3_1_12	0.98683	0.9496
ES_ALL_000351F	ACAA00000000	Bacteroides sp. 9_1_42FAA	0.974862	0.8022
ES_ALL_5057	ABXI00000000	Bacteroides finegoldii DSM 17565	0.988129	1
ES_ALL_5057	ACRQ00000000	Parabacteroides sp. 20_3	0.989634	0.9342
ES_ALL_5057	ADKO00000000	Bacteroides vulgatus PC510	0.99487	0.876
ES_ALL_5057	AGXH00000000	Bacteroides dorei CL02T00C15	0.992811	0.9172
ES_ALL_5057	AGXJ00000000	Bacteroides dorei CL02T12C06	0.992811	0.9172
ES_ALL_5057	AGZO00000000	Parabacteroides goldsteinii CL02T12C30	0.988595	0.9371
ES_ALL_5057	ACIC00000000	Bacteroides sp. 1_1_6	0.99137	0.9999
ES_ALL_5057	AGXI00000000	Bacteroides dorei CL03T12C01	0.989268	0.9172
ES_ALL_5057	JNHI00000000	Bacteroides vulgatus str. 3775 SL(B) 10 (iv)	0.988948	0.9172
FA1-2_2752	ACBW00000000	Bacteroides coprophilus DSM 18228 = JCM 13818	0.998552	1
FA1-2_2752	AFBN00000000	Bacteroides fluxus YIT 12057	0.941286	0.7615
FA1-2_2752	JGDF00000000	Bacteroides fragilis str. DS-71	0.936161	0.7552
FA1-2_2752	ACRT00000000	Bacteroides sp. 3_1_40A	0.908796	0.8111
FA1-2_2752	JNHJ00000000	Bacteroides vulgatus str. 3775 SR(B) 19	0.918799	0.7712
FA1-2_2755	BAHQ00000000	Clostridiales bacterium VE202-03	0.983593	0.9609
FA1-2_2760	ABIY00000000	Bacteroides coprocola DSM 17136	0.998169	1
FA1-2_2760	ADLF00000000	Bacteroides oleiciplenus YIT 12058	0.999717	0.8323
FA1-2_2760	AFBM00000000	Bacteroides clarus YIT 12056	0.9998	1
FA1-2_2760	AGXF00000000	Bacteroides caccae CL03T12C61	0.948065	0.7083
FA1-2_2760	AGXU00000000	Bacteroides ovatus CL03T12C18	0.980741	0.7083
FA1-2_2760	ABQC00000000	Bacteroides plebeius DSM 17135	0.999344	1
FA1-2_2760	ABXI00000000	Bacteroides finegoldii DSM 17565	0.963208	1
FA1-2_2760	ACRT00000000	Bacteroides sp. 3_1_40A	0.941512	0.8936
FA1-2_2760	ACWG00000000	Bacteroides eggerthii 1_2_48FAA	0.98232	0.8105
FA1-2_2760	ADCK00000000	Bacteroides sp. D22	0.979115	0.755
FA1-2_2760	AGXJ00000000	Bacteroides dorei CL02T12C06	0.980702	0.7083
FA1-2_2760	JGDF00000000	Bacteroides fragilis str. DS-71	0.982992	0.7736
FA1-2_2760	JNHP00000000	Parabacteroides distasonis str. 3999B T(B) 4	0.997669	0.8906
FA1-2_2760	JNHQ00000000	Parabacteroides distasonis str. 3999B T(B) 6	0.997572	0.866
FA1-2_2760	JPHS00000000	Bacteroides fragilis	0.982374	0.7747
FAKO02_000237F	AGXQ00000000	Bacteroides fragilis HMW 610	0.989457	0.8513
FAKO02_000237F	JGDM00000000	Bacteroides fragilis str. 2-F-2 #4	0.931288	0.7734
FAKO02_000237F	JMZX00000000	Bacteroides fragilis	0.983726	0.7727
FAKO02_000237F	JGDU00000000	Bacteroides fragilis str. B1 (UDC16-1)	0.959962	0.8187
FAKO02_000237F	JMZY00000000	Bacteroides fragilis	0.986822	0.7868
FAKO03_2022	ABWO00000000	Tyzzerella nexilis DSM 1787	0.976413	0.7544
FAKO03_2022	ACTN00000000	Lachnospiraceae bacterium 1_4_56FAA	0.962438	0.7821
FAKO03_2022	BAHQ00000000	Clostridiales bacterium VE202-03	0.997936	0.7282
FAKO03_2023	ABIY00000000	Bacteroides coprocola DSM 17136	0.9989	0.9996
FAKO03_2023	ABZY00000000	Bacteroides sp. 2_1_7	0.911303	0.9996
FAKO03_2023	ABZZ00000000	Bacteroides sp. 2_2_4	0.9106	0.9964
FAKO03_2023	ACAB00000000	Bacteroides sp. D1	0.92764	0.9468
FAKO03_2023	ACPQ00000000	Bacteroides sp. 2_1_22	0.909959	0.9996
FAKO03_2023	ATFI00000000	Bacteroides cellulosilyticus WH2	0.925633	0.9597
FAKO03_2023	CBVI000000000	Candidatus Bacteroides timonensis AP1	0.911344	0.9996
FAKO03_2023	JGCW00000000	Bacteroides fragilis str. 3986 N(B)19	0.999462	1
FAKO03_2023	JGDT00000000	Bacteroides fragilis str. 3-F-2 #6	0.915296	1
FAKO03_2023	JNHF00000000	Bacteroides ovatus str. 3725 D1 iv	0.986502	0.7451
FAKO03_2023	JNHG00000000	Bacteroides ovatus str. 3725 D9 iii	0.997436	1
FAKO03_2023	JNHO00000000	Bacteroides uniformis str. 3978 T3 i	0.947729	0.8642
FAKO03_2023	ABZX00000000	Bacteroides fragilis 3_1_12	0.998225	0.9997
FAKO03_2023	ACDR00000000	Bacteroides sp. 4_3_47FAA	0.997788	1
FAKO03_2023	ACPP00000000	Bacteroides sp. 2_1_16	0.911726	0.9975
FAKO03_2023	ACRT00000000	Bacteroides sp. 3_1_40A	0.923525	0.9705
FAKO03_2023	ACWG00000000	Bacteroides eggerthii 1_2_48FAA	0.920588	0.9791
FAKO03_2023	ADCK00000000	Bacteroides sp. D22	0.9248	0.9468
FAKO03_2023	ADLF00000000	Bacteroides oleiciplenus YIT 12058	0.998591	1
FAKO03_2023	AFBN00000000	Bacteroides fluxus YIT 12057	0.99629	0.7718
FAKO03_2023	AGXY00000000	Bacteroides uniformis CL03T12C37	0.925858	0.8188
FAKO03_2023	JGCZ00000000	Bacteroides fragilis str. 3988 T1	0.99585	1
FAKO03_2023	JGDI00000000	Bacteroides fragilis str. S13 L11	0.997892	1
FAKO03_2023	JMZZ00000000	Bacteroides fragilis	0.990098	0.9012
FAKO03_2023	JNHI00000000	Bacteroides vulgatus str. 3775 SL(B) 10 (iv)	0.948326	0.8885
FAKO03_2023	JNHJ00000000	Bacteroides vulgatus str. 3775 SR(B) 19	0.939874	1
FAKO03_2023	JNHL00000000	Parabacteroides distasonis str. 3776 Po2 i	0.996142	1
FAKO03_2023	JNHP00000000	Parabacteroides distasonis str. 3999B T(B) 4	0.944981	0.9975
FAKO03_2023	JNHQ00000000	Parabacteroides distasonis str. 3999B T(B) 6	0.931433	1
FAKO03_2023	JNHU00000000	Parabacteroides distasonis str. 3776 D15 iv	0.99539	1
FAKO03_2023	JPHS00000000	Bacteroides fragilis	0.995852	1
FAKO03_2028	ABWO00000000	Tyzzerella nexilis DSM 1787	0.979353	0.8381
FAKO03_2028	ACTN00000000	Lachnospiraceae bacterium 1_4_56FAA	0.966265	0.9536
FAKO03_2030	AJTF00000000	Bifidobacterium longum subsp. longum 1-6B	0.934518	0.9408
FAKO03_2030	AJTI00000000	Bifidobacterium longum subsp. longum 35B	0.940178	1
FAKO03_2030	JNVX00000000	Bifidobacterium longum subsp. longum 1-5B	0.934522	0.9408
FAKO03_2030	JNWA00000000	Bifidobacterium longum subsp. longum 72B	0.937444	0.9408
FAKO03_2030	AJTJ00000000	Bifidobacterium longum subsp. longum 2-2B	0.9389	1
FAKO05_2266	ABZX00000000	Bacteroides fragilis 3_1_12	0.988092	0.9925
FAKO05_2266	BAKM00000000	Bacteroides sartorii JCM 17136 = DSM 21941	0.942306	0.8897
FAKO05_2266	ACBW00000000	Bacteroides coprophilus DSM 18228 = JCM 13818	0.919724	0.7573
FAKO05_2266	ACRT00000000	Bacteroides sp. 3_1_40A	0.962415	1
FAKO05_2266	AFBN00000000	Bacteroides fluxus YIT 12057	0.934493	0.7031
FAKO05_2266	JGCW00000000	Bacteroides fragilis str. 3986 N(B)19	0.987079	1
FAKO05_2266	JGDF00000000	Bacteroides fragilis str. DS-71	0.91634	0.7238
FAKO05_2266	JNHJ00000000	Bacteroides vulgatus str. 3775 SR(B) 19	0.943405	0.9453
FAKO05_2266	JNHM00000000	Bacteroides vulgatus str. 3975 RP4	0.948801	0.7681
FAKO05_2267	ACAA00000000	Bacteroides sp. 9_1_42FAA	0.93319	0.7959
FAKO05_2267	ASSP00000000	Bacteroides massiliensis dnLKV3	0.998374	0.9998
FAKO05_2267	BAKK00000000	Bacteroides faecichinchillae JCM 17102	0.964874	0.9344
FAKO05_2267	ACDR00000000	Bacteroides sp. 4_3_47FAA	0.95914	1
FAKO05_2267	ACRT00000000	Bacteroides sp. 3_1_40A	0.928794	0.8264
FAKO05_2267	JGCW00000000	Bacteroides fragilis str. 3986 N(B)19	0.962837	1
FAKO05_2268	ABIY00000000	Bacteroides coprocola DSM 17136	0.9801	0.7146
FAKO05_2268	ACCH00000000	Bacteroides cellulosilyticus DSM 14838	0.970968	0.9296
FAKO05_2268	BAJL00000000	Bacteroides salyersiae WAL 10018 = DSM 18765 = JCM 12988	1	1
FAKO05_2268	JGCP00000000	Bacteroides fragilis str. 3397 T10	0.999846	1
FAKO05_2268	JNHN00000000	Bacteroides uniformis str. 3978 T3 ii	0.997548	0.7869
FAKO05_2268	ABJL00000000	Bacteroides intestinalis DSM 17393	0.998816	1
FAKO05_2268	ABQC00000000	Bacteroides plebeius DSM 17135	0.98041	0.7139
FAKO05_2268	ABXI00000000	Bacteroides finegoldii DSM 17565	0.949713	0.7806
FAKO05_2268	ABZX00000000	Bacteroides fragilis 3_1_12	0.971827	1
FAKO05_2268	ABZY00000000	Bacteroides sp. 2_1_7	1	1
FAKO05_2268	ACAA00000000	Bacteroides sp. 9_1_42FAA	1	1
FAKO05_2268	ACAB00000000	Bacteroides sp. D1	1	1
FAKO05_2268	ACBW00000000	Bacteroides coprophilus DSM 18228 = JCM 13818	0.961906	0.7423
FAKO05_2268	ACIC00000000	Bacteroides sp. 1_1_6	0.9672	0.9636
FAKO05_2268	ACPP00000000	Bacteroides sp. 2_1_16	1	1
FAKO05_2268	ACPQ00000000	Bacteroides sp. 2_1_22	1	1
FAKO05_2268	ACPS00000000	Bacteroides sp. 3_1_33FAA	0.961747	0.9998
FAKO05_2268	ACRT00000000	Bacteroides sp. 3_1_40A	0.966894	1
FAKO05_2268	ACWG00000000	Bacteroides eggerthii 1_2_48FAA	0.999383	1
FAKO05_2268	ADCK00000000	Bacteroides sp. D22	1	1
FAKO05_2268	AFBM00000000	Bacteroides clarus YIT 12056	0.980672	0.7227
FAKO05_2268	AGXF00000000	Bacteroides caccae CL03T12C61	0.947681	1
FAKO05_2268	AGXH00000000	Bacteroides dorei CL02T00C15	1	0.9981
FAKO05_2268	AGXI00000000	Bacteroides dorei CL03T12C01	0.99981	1
FAKO05_2268	AGXJ00000000	Bacteroides dorei CL02T12C06	1	1
FAKO05_2268	AGXU00000000	Bacteroides ovatus CL03T12C18	1	1
FAKO05_2268	ATFI00000000	Bacteroides cellulosilyticus WH2	0.999755	1
FAKO05_2268	JGCW00000000	Bacteroides fragilis str. 3986 N(B)19	0.932325	0.7929
FAKO05_2268	JGCZ00000000	Bacteroides fragilis str. 3988 T1	0.928875	0.7071
FAKO05_2268	JGDF00000000	Bacteroides fragilis str. DS-71	0.997924	0.8122
FAKO05_2268	JMZZ00000000	Bacteroides fragilis	0.958498	1
FAKO05_2268	JNHF00000000	Bacteroides ovatus str. 3725 D1 iv	0.998	0.8437
FAKO05_2268	JNHJ00000000	Bacteroides vulgatus str. 3775 SR(B) 19	0.998296	0.9832
FAKO05_2268	JPHS00000000	Bacteroides fragilis	0.998744	1
FAKO05_2271	ABIY00000000	Bacteroides coprocola DSM 17136	0.997579	1
FAKO05_2271	ABQC00000000	Bacteroides plebeius DSM 17135	0.998594	0.9988
FAKO05_2271	ABXI00000000	Bacteroides finegoldii DSM 17565	0.966586	1
FAKO05_2271	ACRT00000000	Bacteroides sp. 3_1_40A	0.943032	0.8728
FAKO05_2271	ACWG00000000	Bacteroides eggerthii 1_2_48FAA	0.985871	0.7871
FAKO05_2271	ADCK00000000	Bacteroides sp. D22	0.982882	0.7316
FAKO05_2271	ADLF00000000	Bacteroides oleiciplenus YIT 12058	0.998859	0.831
FAKO05_2271	AFBM00000000	Bacteroides clarus YIT 12056	0.999077	1
FAKO05_2271	JGDF00000000	Bacteroides fragilis str. DS-71	0.986132	0.7183
FAKO05_2271	JNHP00000000	Parabacteroides distasonis str. 3999B T(B) 4	0.996838	0.8817
FAKO05_2271	JNHQ00000000	Parabacteroides distasonis str. 3999B T(B) 6	0.997534	0.8505
FAKO05_2271	JPHS00000000	Bacteroides fragilis	0.986432	0.7514
FAKO05_2273	ABJL00000000	Bacteroides intestinalis DSM 17393	0.99948	1
FAKO05_2273	AGXM00000000	Bacteroides fragilis CL07T00C01	0.998406	0.9984
FAKO05_2273	ALOB00000000	Bacteroides fragilis HMW 616	0.998252	1
FAKO05_2273	ASSO00000000	Bacteroides uniformis dnLKV2	0.9991	1
FAKO05_2273	BAIY00000000	Bacteroides fragilis JCM 11017	0.998717	1
FAKO05_2273	JPGQ00000000	Bacteroides fragilis	0.998773	1
FAKO05_2273	ABQC00000000	Bacteroides plebeius DSM 17135	0.999285	1
FAKO05_2273	ABZZ00000000	Bacteroides sp. 2_2_4	0.99947	1
FAKO05_2273	AGXQ00000000	Bacteroides fragilis HMW 610	0.9995	1
FAKO05_2273	JGDT00000000	Bacteroides fragilis str. 3-F-2 #6	0.999288	1
FAKO05_2273	JMZX00000000	Bacteroides fragilis	0.9977	0.9923
FAKO05_2273	JMZY00000000	Bacteroides fragilis	0.9979	1
FAKO05_2273	JPHS00000000	Bacteroides fragilis	0.998601	1
FAKO05_2274	ABIY00000000	Bacteroides coprocola DSM 17136	0.999103	1
FAKO05_2274	ABZX00000000	Bacteroides fragilis 3_1_12	0.9996	0.996
FAKO05_2274	ABZY00000000	Bacteroides sp. 2_1_7	0.912627	0.9989
FAKO05_2274	ABZZ00000000	Bacteroides sp. 2_2_4	0.91	0.9957
FAKO05_2274	ACAB00000000	Bacteroides sp. D1	0.93	0.8297
FAKO05_2274	ACDR00000000	Bacteroides sp. 4_3_47FAA	0.999378	1
FAKO05_2274	ACPP00000000	Bacteroides sp. 2_1_16	0.9112	0.9968
FAKO05_2274	ACPQ00000000	Bacteroides sp. 2_1_22	0.910854	0.9978
FAKO05_2274	ACRT00000000	Bacteroides sp. 3_1_40A	0.9308	0.8297
FAKO05_2274	ACWG00000000	Bacteroides eggerthii 1_2_48FAA	0.921391	0.9784
FAKO05_2274	ADCK00000000	Bacteroides sp. D22	0.9272	0.8297
FAKO05_2274	ADLF00000000	Bacteroides oleiciplenus YIT 12058	0.9986	0.9989
FAKO05_2274	AFBN00000000	Bacteroides fluxus YIT 12057	0.979861	0.8556
FAKO05_2274	AGXY00000000	Bacteroides uniformis CL03T12C37	0.926522	0.8309
FAKO05_2274	ATFI00000000	Bacteroides cellulosilyticus WH2	0.926027	0.959
FAKO05_2274	CBVI000000000	Candidatus Bacteroides timonensis AP1	0.911051	0.9989
FAKO05_2274	JGCP00000000	Bacteroides fragilis str. 3397 T10	0.999022	0.7087
FAKO05_2274	JGCW00000000	Bacteroides fragilis str. 3986 N(B)19	0.999241	1
FAKO05_2274	JGCZ00000000	Bacteroides fragilis str. 3988 T1	0.995831	1
FAKO05_2274	JGDI00000000	Bacteroides fragilis str. S13 L11	0.997743	1
FAKO05_2274	JGDT00000000	Bacteroides fragilis str. 3-F-2 #6	0.916254	1
FAKO05_2274	JMZZ00000000	Bacteroides fragilis	0.99089	0.9013
FAKO05_2274	JNHF00000000	Bacteroides ovatus str. 3725 D1 iv	0.988272	0.7337
FAKO05_2274	JNHG00000000	Bacteroides ovatus str. 3725 D9 iii	0.99754	1
FAKO05_2274	JNHI00000000	Bacteroides vulgatus str. 3775 SL(B) 10 (iv)	0.94987	0.9091
FAKO05_2274	JNHJ00000000	Bacteroides vulgatus str. 3775 SR(B) 19	0.949659	1
FAKO05_2274	JNHL00000000	Parabacteroides distasonis str. 3776 Po2 i	0.997605	0.902
FAKO05_2274	JNHO00000000	Bacteroides uniformis str. 3978 T3 i	0.948257	0.8635
FAKO05_2274	JNHP00000000	Parabacteroides distasonis str. 3999B T(B) 4	0.947548	1
FAKO05_2274	JNHQ00000000	Parabacteroides distasonis str. 3999B T(B) 6	0.93289	1
FAKO05_2274	JNHU00000000	Parabacteroides distasonis str. 3776 D15 iv	0.997125	1
FAKO05_2274	JPHS00000000	Bacteroides fragilis	0.997935	1
FAKO27_6409	ABWO00000000	Tyzzerella nexilis DSM 1787	0.980279	0.838
FAKO27_6409	ACTN00000000	Lachnospiraceae bacterium 1_4_56FAA	0.964687	1
FAKO27_6410	ABIY00000000	Bacteroides coprocola DSM 17136	0.99815	1
FAKO27_6410	ABQC00000000	Bacteroides plebeius DSM 17135	0.999331	1
FAKO27_6410	ABXI00000000	Bacteroides finegoldii DSM 17565	0.963412	1
FAKO27_6410	ACRT00000000	Bacteroides sp. 3_1_40A	0.941785	0.8932
FAKO27_6410	ACWG00000000	Bacteroides eggerthii 1_2_48FAA	0.982629	0.8101
FAKO27_6410	ADCK00000000	Bacteroides sp. D22	0.979552	0.7546
FAKO27_6410	ADLF00000000	Bacteroides oleiciplenus YIT 12058	0.999697	0.8324
FAKO27_6410	AFBM00000000	Bacteroides clarus YIT 12056	0.999811	1
FAKO27_6410	AGXF00000000	Bacteroides caccae CL03T12C61	0.948438	0.708
FAKO27_6410	AGXJ00000000	Bacteroides dorei CL02T12C06	0.981117	0.708
FAKO27_6410	AGXU00000000	Bacteroides ovatus CL03T12C18	0.981138	0.708
FAKO27_6410	JGDF00000000	Bacteroides fragilis str. DS-71	0.982783	0.7233
FAKO27_6410	JNHP00000000	Parabacteroides distasonis str. 3999B T(B) 4	0.997396	0.8904
FAKO27_6410	JNHQ00000000	Parabacteroides distasonis str. 3999B T(B) 6	0.997654	0.8968
FAKO27_6410	JPHS00000000	Bacteroides fragilis	0.982692	0.7744
GF1-2_000012F	CBBU000000000	Eubacterium eligens CAG:72	0.972755	0.7184
GF1-2_000048F	ACGT00000000	Lactobacillus salivarius ATCC 11741	0.963973	0.7535
GF1-2_000048F	AEBA00000000	Lactobacillus salivarius ACS-116-V-Col5a	0.974302	0.7563
GF1-2_000127F	ADCZ00000000	Erysipelotrichaceae bacterium 2_2_44A	0.955767	0.8483
GF1-2_000127F	AGYV00000000	Clostridium innocuum 2959	0.955762	0.8482
GF1-2_000231F	ABDU00000000	Clostridium perfringens C str. JGS1495	0.970255	0.8623
GF1-2_000231F	ABDV00000000	Clostridium perfringens B str. ATCC 3626	0.969791	0.8994
GF1-2_000231F	ABDW00000000	Clostridium perfringens E str. JGS1987	0.992479	1
GF1-2_000231F	ABOO00000000	Clostridium perfringens D str. JGS1721	0.967082	0.9614
GF1-2_000231F	ADLP00000000	Clostridium perfringens WAL-14572	0.991331	0.9349
GF1-2_000231F	AFES00000000	Clostridium perfringens F262	0.992514	0.9867
GF1-2_000231F	AWRZ00000000	Clostridium perfringens JJC	0.988894	0.9937
GF1-2_000418F	ABXI00000000	Bacteroides finegoldii DSM 17565	0.989419	1
GF1-2_000418F	ACIC00000000	Bacteroides sp. 1_1_6	0.995683	1
GF1-2_000418F	ACRQ00000000	Parabacteroides sp. 20_3	0.996197	0.9342
GF1-2_000418F	ADKO00000000	Bacteroides vulgatus PC510	0.999313	0.8785
GF1-2_000418F	AGXH00000000	Bacteroides dorei CL02T00C15	0.991171	0.9172
GF1-2_000418F	AGXI00000000	Bacteroides dorei CL03T12C01	0.998382	0.9172
GF1-2_000418F	AGXJ00000000	Bacteroides dorei CL02T12C06	0.991171	0.9172
GF1-2_000418F	AGZO00000000	Parabacteroides goldsteinii CL02T12C30	0.998253	0.9372
GF1-2_000418F	JNHI00000000	Bacteroides vulgatus str. 3775 SL(B) 10 (iv)	0.99577	0.9698
GF1-2_4070	ACPS00000000	Bacteroides sp. 3_1_33FAA	0.974827	0.7564
GF1-2_4070	AGXM00000000	Bacteroides fragilis CL07T00C01	0.961005	0.7067
MO1-2_2827	ABXI00000000	Bacteroides finegoldii DSM 17565	0.989124	1
MO1-2_2827	ACIC00000000	Bacteroides sp. 1_1_6	0.992792	1
MO1-2_2827	ACRQ00000000	Parabacteroides sp. 20_3	0.991103	0.9343
MO1-2_2827	ADKO00000000	Bacteroides vulgatus PC510	0.995875	0.8768
MO1-2_2827	AGXH00000000	Bacteroides dorei CL02T00C15	0.992612	0.9173
MO1-2_2827	AGXI00000000	Bacteroides dorei CL03T12C01	0.990887	0.9173
MO1-2_2827	AGXJ00000000	Bacteroides dorei CL02T12C06	0.992612	0.9173
MO1-2_2827	AGZO00000000	Parabacteroides goldsteinii CL02T12C30	0.990358	0.9372
MO1-2_2827	JNHI00000000	Bacteroides vulgatus str. 3775 SL(B) 10 (iv)	0.990992	0.9699
MO1-2_2829	ABVQ00000000	Bacteroides pectinophilus ATCC 43243	0.968204	0.955
YS1-2_000084F	AJTF00000000	Bifidobacterium longum subsp. longum 1-6B	0.966573	0.8196
YS1-2_000084F	AJTJ00000000	Bifidobacterium longum subsp. longum 2-2B	0.970328	0.8351
YS1-2_000084F	AJTM00000000	Bifidobacterium longum subsp. longum 44B	0.966249	0.8184
YS1-2_2430	BAHQ00000000	Clostridiales bacterium VE202-03	0.977942	0.9624
YS1-2_2431	ABXI00000000	Bacteroides finegoldii DSM 17565	0.988214	1
YS1-2_2431	ACIC00000000	Bacteroides sp. 1_1_6	0.991444	1
YS1-2_2431	ACRQ00000000	Parabacteroides sp. 20_3	0.989652	0.9344
YS1-2_2431	ADKO00000000	Bacteroides vulgatus PC510	0.994833	0.8762
YS1-2_2431	AGXH00000000	Bacteroides dorei CL02T00C15	0.992817	0.9174
YS1-2_2431	AGXI00000000	Bacteroides dorei CL03T12C01	0.989293	0.9174
YS1-2_2431	AGXJ00000000	Bacteroides dorei CL02T12C06	0.992817	0.9174
YS1-2_2431	AGZO00000000	Parabacteroides goldsteinii CL02T12C30	0.988635	0.9373
YS1-2_2431	JNHI00000000	Bacteroides vulgatus str. 3775 SL(B) 10 (iv)	0.989622	0.97
YS1-2_2432	BBZM00000000	Clostridiales bacterium 1F7	0.946029	0.9279
YS1-2_2432	ABCC00000000	Clostridium bolteae ATCC BAA-613	0.998692	1
YS1-2_2432	AGYG00000000	Clostridium bolteae 90B8	0.968191	0.9274

## Sheet: S9
Table S9. Summary of host prediction of the 71 plasmid CCs
Plasmid-assigned CCs*	Length in bp	Novelity	Host prediction methods				Predcted host
			Similarity search against known plasmids	Similarity search against draft genomes/strains	Co-occurrence in the IGCJ dataset	Methylation motif similarity in the PacBio dataset
apr34_000060F	243670	Novel			Blautia, Peptoclostridium, Ruminococcus	Clostridiales bacterium VE202-07	Clostridiales
apr34_000136F	98299	Novel		Bacteroides, Parabacteroides		Bacteroides dorei CL02T12C06	Bacteroidales
apr34_001180F	5259	Novel		Tyzzerella, Lachnospiraceae, Clostridiales		Clostridiales bacterium VE202-07	Clostridiales
apr34_1785	4383	Novel		Tyzzerella, Lachnospiraceae, Clostridiales		Clostridiales bacterium VE202-07	Clostridiales
apr34_1786	5602	Novel		Clostridium, Clostridiales		Clostridiales bacterium VE202-07	Clostridiales
apr34_1788	165458	Novel		Bifidobacterium			Bifidobacterium
apr38_000029F	617950	Novel		Eubacterium		Eubacterium eligens ATCC 27750	Eubacterium
apr38_000077F	216202	Novel			Blautia, Peptoclostridium, Ruminococcus		Clostridiales
apr38_2079	28607	Novel
apr38_2081	47897	Novel
ES_ALL_000351F	44025		Bacteroides	Bacteroides, Parabacteroides		Bacteroides dorei CL02T12C06	Bacteroidales
ES_ALL_5057	31059		Bacteroides	Bacteroides, Parabacteroides			Bacteroidales
ES_ALL_5058	65724	Novel			Blautia		Blautia
ES_ALL_5059	8278	Novel
FA1-2_000250F	62025	Novel
FA1-2_000589F	26749	Novel
FA1-2_2752	5396	Novel		Bacteroides, Parabacteroides			Bacteroidales
FA1-2_2754	6124	Novel
FA1-2_2755	10436	Novel		Clostridiales			Clostridiales
FA1-2_2756	50544	Novel
FA1-2_2758	8177	Novel				Blautia sp. CAG:37	Blautia
FA1-2_2760	4306	Novel	Bacteroides	Bacteroides, Parabacteroides			Bacteroidales
FAKO02_000237F	74873	Novel		Bacteroides			Bacteroides
FAKO02_3061	25023	Novel				Collinsella aerofaciens ATCC 25986	Collinsella
FAKO02_3062	54132	Novel				Collinsella aerofaciens ATCC 25986	Collinsella
FAKO02_3063	70284	Novel
FAKO03_2022	5335	Novel		Tyzzerella, Lachnospiraceae, Clostridiales			Clostridiales
FAKO03_2023	2782		Bacteroides	Bacteroides, Parabacteroides			Bacteroidales
FAKO03_2024	6599	Novel
FAKO03_2027	11603	Novel
FAKO03_2028	5022	Novel		Tyzzerella, Lachnospiraceae, Clostridiales			Clostridiales
FAKO03_2030	3680		Bifidobacterium	Bifidobacterium			Bifidobacterium
FAKO05_000706F	6322	Novel				Ruminococcus sp. CAG:330	Ruminococcus
FAKO05_2266	4970	Novel		Bacteroides		Bacteroides dorei DSM 17855	Bacteroides
FAKO05_2267	4787	Novel		Bacteroides		Bacteroides dorei DSM 17855	Bacteroides
FAKO05_2268	4148	Novel	Bacteroides	Bacteroides		Bacteroides dorei DSM 17855, Ruminococcus sp. CAG:330	Bacteroides
FAKO05_2270	3842	Novel				Blautia wexlerae DSM 19850	Blautia
FAKO05_2271	4303	Novel	Bacteroides	Bacteroides, Parabacteroides			Bacteroidales
FAKO05_2273	5594		Bacteroides	Bacteroides			Bacteroides
FAKO05_2274	2784		Bacteroides	Bacteroides, Parabacteroides			Bacteroidales
FAKO27_001080F	12395	Novel			Firmicutes bacterium, Oscillibacter (Clostridiales)		Clostridiales
FAKO27_6405	2873	Novel
FAKO27_6407	2970	Novel
FAKO27_6409	5023	Novel		Tyzzerella, Lachnospiraceae, Clostridiales			Clostridiales
FAKO27_6410	4307	Novel	Bacteroides	Bacteroides, Parabacteroides			Bacteroidales
FAKO27_6411	44683	Novel			Collinsella		Collinsella
FAKO27_6412	7241	Novel
FAKO27_6413	2897	Novel
GF1-2_000012F	666740	Novel		Eubacterium	Eubacterium		Eubacterium
GF1-2_000048F	167388		Lactobacillus	Lactobacillus			Lactobacillus
GF1-2_000127F	72273	Novel		Clostridium, Erysipelotrichaceae,			Clostridium
GF1-2_000231F	48134		Clostridium	Clostridium			Clostridium
GF1-2_000286F	37242	Novel
GF1-2_000418F	30976		Bacteroides	Bacteroides, Parabacteroides			Bacteroidales
GF1-2_000511F	26269	Novel
GF1-2_4069	117808	Novel
GF1-2_4070	7660	Novel		Bacteroides			Bacteroides
GM1-2_000192F	44253	Novel	Lactobacillus				Lactobacillus
MO1-2_2826	93709	Novel
MO1-2_2827	31029		Bacteroides	Bacteroides, Parabacteroides			Bacteroidales
MO1-2_2829	11301	Novel		Bacteroides	Bacteroides		Bacteroides
MO1-2_2831	37533	Novel
YS1-2_000081F	208826	Novel			Blautia, Coprococcus, Peptoclostridium, Ruminococcus	Tyzzerella nexilis DSM 1787	Clostridiales
YS1-2_000084F	185698	Novel		Bifidobacterium	Bifidobacterium	Bifidobacterium longum subsp. longum ATCC 55813	Bifidobacterium
YS1-2_000086F	179466		Klebsiella				Klebsiella
YS1-2_2427	7669	Novel				Tyzzerella nexilis DSM 1787	Clostridiales
YS1-2_2428	129326	Novel
YS1-2_2430	10473	Novel		Clostridiales			Clostridiales
YS1-2_2431	31060		Bacteroides	Bacteroides, Parabacteroides		Parabacteroides johnsonii DSM 18315	Bacteroidales
YS1-2_2432	43779	Novel		Clostridium, Clostridiales			Clostridiales
YS1-2_2435	104122	Novel
Grey indicate plasmid CCs which had no predicted host.

## Sheet: S10
Table S10. Summary of host prediction of the 11 phage CCs
Phage	Lngth in bp	High-similar known phages	Host prediction methods				Predicted host
			Genomes and contigs with high-similar CRISPRs in the IGCJ dataset*	Genomes with high-similar CRISPRs in the public database*	HQ chromosmal bins with high-similar CRISPRs in the JP PacBio dataset*	Methylation motif similarity in the JP PacBio dataset
apr34_000142F (linear)	94435	Uncultured phage crAssphage	Bacteroides dorei 2G11 (0)	Porphyromonas sp. 31_2 (0)			Bacteroidales
			1 unknown (1)
apr34_1784 (circular)	45225		Bacteroides cellulosilyticus CL02T12C19 (1)	Bacteroides cellulosilyticus CL02T12C19 (0)	Parabacteroides merdae ATCC 43184 (1)	Bacteroides dorei CL02T12C06	Bacteroidales
			Bacteroides dorei CL03T12C01 (1)	Odoribacter splanchnicus DSM 20712 (0)
			Bacteroides eggerthii 1_2_48FAA (0)
			Bacteroides massiliensis B84634 = Timone 84634 (0)
			Bacteroides rodentium JCM 16496 (0)
			Bacteroides salyersiae WAL 10018 = DSM 18765 = JCM 12988 (1)
			Bacteroides sp. 14(A) (0)
			Bacteroides sp. 3_1_33FAA (0 and 1)
			Bacteroides sp. 4_3_47FAA (1)
			Bacteroides uniformis CL03T12C37 (0)
			Bacteroides uniformis str. 3978 T3 ii (1)
			Odoribacter splanchnicus DSM 20712 (0 and 1)
			Parabacteroides distasonis str. 3999B T(B) 4 (0)
			Parabacteroides distasonis str. 3999B T(B) 6 (0 and 1)
			Parabacteroides merdae ATCC 43184 (0 and 1)
			Porphyromonas sp. 31_2 (0)
			Prevotella sp. CAG:279 (0 and 1)
			13 unknown contig (0 and 1)
apr34_1792 (circular)	30579		Bifidobacterium longum subsp. longum 44B (0 and 1)				Bifidobacterium
ES_ALL_000190F (linear)	97257	Uncultured phage crAssphage	Bacteroides dorei 2G11 (0)	Porphyromonas sp. 31_2 (0)	Bacteroides vulgatus ATCC 8482 (1)		Bacteroidales
			1 unknown contig (1)
FA1-2_000172F (linear)	96565	Uncultured phage crAssphage	Bacteroides dorei 2G11 (0)	Porphyromonas sp. 31_2 (0)			Bacteroidales
FAKO05_000032F (linear)	83596		Bacteroides sp. 3_1_33FAA (0 and 1)	Bacteroides vulgatus CAG:6 (1)			Bacteroides
			Bacteroides sp. 9_1_42FAA (1)
			Bacteroides vulgatus str. 3975 RP4 (0 and 1)
			1 unknown contig (0)
FAKO27_000238F (Circular)	64223		Phascolarctobacterium succinatutens CAG:287 (0)			Phascolarctobacterium succinatutens YIT 12067	Phascolarctobacterium
			Phascolarctobacterium succinatutens YIT 12067 (1)
			1 unknown contig (1)
FAKO27_000271F (linear)	56426		Faecalibacterium cf. prausnitzii KLE1255 (0 and 1)	Faecalibacterium sp. CAG:82 (0)	Faecalibacterium prausnitzii L2-6 (1)	Faecalibacterium cf. prausnitzii KLE1255	Faecalibacterium
			Faecalibacterium prausnitzii A2-165 (1)
			Faecalibacterium prausnitzii L2-6 (0 and 1)
			21 unknown contigs (0 and 1)
GF1-2_000079F (linear)	97820	Uncultured phage crAssphage	Bacteroides dorei 2G11 (0)	Porphyromonas sp. 31_2 (0)	Bacteroides vulgatus ATCC 8482 (0)		Bacteroidales
			1 unknown contig (1)
YS1-2_2434 (circular)	30246		Bifidobacterium longum CAG:69 (0)	Bifidobacterium longum subsp. longum 44B (0)	Bifidobacterium longum subsp. infantis CCUG 52486 (0)	Bifidobacterium longum subsp. longum ATCC 55813	Bifidobacterium
			Bifidobacterium longum subsp. longum KACC 91563 (0)		Bifidobacterium longum subsp. longum F8 (1)
			1 unknown contig (1)
YS1-2_2437 (linear)	98907	Uncultured phage crAssphage	Bacteroides dorei 2G11 (0)	Porphyromonas sp. 31_2 (0)			Bacteroidales
			1 unknown contig (1)
*Numbers in parentheses indicate mismach bases with CRISPR spacers.

[truncated: 4 more sheets: S11, S12, S13, S14]
